# Supplementary material for: Evidence of ghost plagioclase signature induced by kinetic fractionation of europium in the Earth’s mantle
Source: Nat Commun. 2023 Feb 25;14:1099. doi: 10.1038/s41467-023-36753-0 (PMC9968321; doi:10.1038/s41467-023-36753-0)
Supplement: Supplementary file 3 — Source Data [file 41467_2023_36753_MOESM3_ESM.xlsx]

## Sheet: REE compositions in cpx
		Reference material			La	Ce	Pr	Nd	Sm	Eu	Gd	Tb	Dy	Ho	Er	Tm	Yb	Lu
		BCR-2G	This study (N=12)	Avg	26.4	51.7	6.42	29.21	6.63	2.09	6.74	1.07	6.46	1.33	3.65	0.55	3.64	0.52
				Std	1.24	2.12	0.26	1.32	0.6	0.12	0.51	0.1	0.36	0.07	0.21	0.03	0.18	0.03
			GeoRem preferred value	Avg	24.7	53.3	6.7	28.9	6.59	1.97	6.71	1.02	6.44	1.27	3.7	0.51	3.39	0.503
				Std	0.3	0.5	0.4	0.3	0.07	0.02	0.07	0.08	0.06	0.08	0.04	0.04	0.03	0.005
		BIR-1G	This study (N=18)	Avg	0.635389	1.90733	0.362056	2.44467	1.15978	0.558889	1.90194	0.362939	2.62068	0.593667	1.7245	0.255667	1.79272	0.274117
				Std	0.0361795	0.105605	0.0248773	0.318465	0.119581	0.0631775	0.14673	0.0369801	0.177467	0.0394864	0.0979329	0.0168985	0.137808	0.0169511
			GeoRem preferred value	Avg	0.609	1.89	0.37	2.37	1.09	0.517	1.85	0.35	2.55	0.56	1.7	0.24	1.64	0.248
				Std	0.02	0.04	0.02	0.03	0.02	0.005	0.02	0.04	0.02	0.03	0.02	0.03	0.03	0.009
Sample	Locality	Lithology	Texture	Position	La	Ce	Pr	Nd	Sm	Eu	Gd	Tb	Dy	Ho	Er	Tm	Yb	Lu
DZ-002	Djebel Tzioua	Harzburgite	Coarse Granular	Core	5.76	16.01	2.058	8.61	1.58	0.634	0.86	0.1058	0.708	0.139	0.409	0.072	0.512	0.077
DZ-002	Djebel Tzioua	Harzburgite	Coarse Granular	Core	5.37	8.81	0.775	2.71	0.53	0.198	0.538	0.0802	0.518	0.113	0.386	0.058	0.57	0.081
DZ-002	Djebel Tzioua	Harzburgite	Coarse Granular	Rim	6.12	18.44	2.47	9.97	1.58	0.801	1.07	0.13	0.802	0.1546	0.535	0.075	0.529	0.098
DZ-002	Djebel Tzioua	Harzburgite	Coarse Granular	Rim	5.43	16.56	2.285	10.55	1.83	0.843	1.35	0.157	0.95	0.158	0.534	0.074	0.512	0.074
DZ-002	Djebel Tzioua	Harzburgite	Coarse Granular	Rim	6.38	15.16	1.632	6.03	0.9	0.396	0.59	0.086	0.586	0.103	0.4	0.062	0.404	0.085
DZ-002	Djebel Tzioua	Harzburgite	Coarse Granular	Core	5.21	11.41	1.21	4.89	0.85	0.278	0.659	0.105	0.607	0.137	0.413	0.0597	0.42	0.079
DZ-002	Djebel Tzioua	Harzburgite	Coarse Granular	Core	4.35	7.64	0.713	2.81	0.531	0.191	0.508	0.081	0.593	0.128	0.357	0.054	0.41	0.0629
DZ-002	Djebel Tzioua	Harzburgite	Coarse Granular	Rim	5.95	16.38	2.1528	10.23	1.6	0.694	1.39	0.2	1.1	0.206	0.637	0.0746	0.54	0.099
DZ-002	Djebel Tzioua	Harzburgite	Coarse Granular	Rim	5.74	16.29	2.082	8.97	1.614	0.665	1.18	0.168	0.9	0.181	0.521	0.077	0.554	0.084
DZ-002	Djebel Tzioua	Harzburgite	Coarse Granular	Rim	5.71	11.46	1.085	3.93	0.659	0.252	0.69	0.091	0.61	0.1173	0.413	0.0581	0.41	0.062
DZ-002	Djebel Tzioua	Harzburgite	Coarse Granular	Core	5.71	17.63	2.8	14	2.704	1.13	2.19	0.288	1.65	0.282	0.73	0.114	0.74	0.134
DZ-002	Djebel Tzioua	Harzburgite	Coarse Granular	Core	6.55	16.23	1.781	6.83	1	0.412	0.7	0.101	0.602	0.1313	0.424	0.0583	0.407	0.086
DZ-002	Djebel Tzioua	Harzburgite	Coarse Granular	Rim	6.44	16.55	2	8.03	1.247	0.506	0.85	0.124	0.726	0.136	0.431	0.064	0.458	0.0939
DZ-002	Djebel Tzioua	Harzburgite	Coarse Granular	Rim	6.65	19.49	2.773	12.89	2.301	0.922	1.78	0.227	1.36	0.252	0.681	0.108	0.779	0.101
DZ-002	Djebel Tzioua	Harzburgite	Coarse Granular	Rim	6.15	18.35	2.57	11.45	2.06	0.911	1.42	0.213	1.11	0.226	0.66	0.081	0.64	0.1083
DZ-003	Djebel Tzioua	Lherzolite	Coarse Granular	Core	6.76	21.8	3.573	20.89	4.56	1.552	3.814	0.484	2.77	0.538	1.5	0.2	1.552	0.253
DZ-003	Djebel Tzioua	Lherzolite	Coarse Granular	Core	7.91	24.59	4.06	23	5.57	1.68	4.57	0.603	3.43	0.61	1.51	0.219	1.39	0.236
DZ-003	Djebel Tzioua	Lherzolite	Coarse Granular	Core	6.48	20.6	3.12	15	2.68	0.837	1.9	0.235	1.55	0.2951	0.78	0.1125	1	0.166
DZ-003	Djebel Tzioua	Lherzolite	Coarse Granular	Core	6.73	19.82	2.645	10.47	1.72	0.521	1.15	0.167	0.935	0.218	0.624	0.083	0.707	0.115
DZ-003	Djebel Tzioua	Lherzolite	Coarse Granular	Core	6.96	21.7	3.15	14.98	2.41	0.891	2	0.276	1.63	0.335	0.833	0.11	1.01	0.139
DZ-003	Djebel Tzioua	Lherzolite	Coarse Granular	Rim	7.24	22.9	3.63	19.81	4.28	1.356	3.04	0.416	2.3	0.428	1.24	0.179	1.289	0.22
DZ-003	Djebel Tzioua	Lherzolite	Coarse Granular	Rim	6.85	23	3.57	19	3.95	1.21	2.66	0.352	2	0.388	1.2	0.156	1.25	0.187
DZ-003	Djebel Tzioua	Lherzolite	Coarse Granular	Rim	6.181	21.7	3.67	20	4.34	1.364	2.96	0.394	2.49	0.478	1.275	0.173	1.48	0.209
DZ-003	Djebel Tzioua	Lherzolite	Coarse Granular	Core	7.06	22.07	3.542	19.05	3.81	1.2	3.09	0.395	2.18	0.466	1.198	0.159	1.27	0.217
DZ-003	Djebel Tzioua	Lherzolite	Coarse Granular	Core	6.894	22.33	3.56	18.5	3.82	1.228	3.02	0.389	2.235	0.43	1.22	0.173	1.41	0.199
DZ-003	Djebel Tzioua	Lherzolite	Coarse Granular	Core	6.85	21.03	3.079	14.93	2.59	0.87	1.86	0.2706	1.32	0.315	0.86	0.144	1.09	0.154
DZ-003	Djebel Tzioua	Lherzolite	Coarse Granular	Rim	7.24	24	3.787	21.46	4.41	1.39	3.92	0.497	2.87	0.575	1.51	0.1993	1.37	0.2083
DZ-003	Djebel Tzioua	Lherzolite	Coarse Granular	Rim	7.33	23.93	3.73	20	4.25	1.38	3.38	0.451	2.51	0.532	1.281	0.168	1.54	0.214
DZ-003	Djebel Tzioua	Lherzolite	Coarse Granular	Rim	7.74	24.9	4.22	23.6	5.38	1.67	4.41	0.575	3.46	0.613	1.63	0.2237	1.79	0.257
DZ-003	Djebel Tzioua	Lherzolite	Coarse Granular	Core	5.68	15.8	2.049	9.22	1.754	0.574	1.42	0.1758	1.152	0.233	0.743	0.108	0.736	0.108
DZ-003	Djebel Tzioua	Lherzolite	Coarse Granular	Core	4.76	11.61	1.384	5.35	0.95	0.309	0.904	0.127	0.751	0.147	0.451	0.065	0.578	0.087
DZ-003	Djebel Tzioua	Lherzolite	Coarse Granular	Core	4.9	11.44	1.36	5.36	0.995	0.333	0.8	0.132	0.78	0.173	0.4189	0.0837	0.613	0.075
DZ-003	Djebel Tzioua	Lherzolite	Coarse Granular	Rim	6.38	21	3.58	19.5	3.98	1.325	3.65	0.4366	2.46	0.464	1.285	0.182	1.2	0.1655
DZ-003	Djebel Tzioua	Lherzolite	Coarse Granular	Rim	6.96	21.66	3.404	16.9	3.71	1.164	2.8	0.37	2.325	0.45	1.22	0.17	1.17	0.172
DZ-003	Djebel Tzioua	Lherzolite	Coarse Granular	Rim	6.14	16.7	2.2	9.36	1.63	0.51	1.129	0.173	1.025	0.219	0.66	0.093	0.721	0.109
DZ-007	Djebel Tzioua	Harzburgite	Coarse-Grained Porphyroclastic	Rim	17.33	40.7	4.62	16.72	2.63	1.2	2.53	0.456	2.88	0.624	1.77	0.226	1.62	0.255
DZ-007	Djebel Tzioua	Harzburgite	Coarse-Grained Porphyroclastic	Core	19.33	40.4	4.04	13.2	2.04	1.26	2.27	0.385	2.51	0.581	1.51	0.223	1.52	0.225
DZ-007	Djebel Tzioua	Harzburgite	Coarse-Grained Porphyroclastic	Core	22.64	58.8	6.9	24.8	4.09	1.569	3.76	0.589	3.84	0.803	2.26	0.324	2.08	0.303
DZ-007	Djebel Tzioua	Harzburgite	Coarse-Grained Porphyroclastic	Rim	21.9	60.2	7.04	25.6	4.19	1.64	3.59	0.606	3.92	0.799	2.24	0.333	2.16	0.278
DZ-007	Djebel Tzioua	Harzburgite	Coarse-Grained Porphyroclastic	Rim	25.03	60.4	6.84	23.73	3.65	1.592	3.16	0.533	3.15	0.696	1.89	0.272	1.71	0.25
DZ-007	Djebel Tzioua	Harzburgite	Coarse-Grained Porphyroclastic	Core	7.02	10.73	0.967	3.42	1.03	0.516	1.71	0.327	2.36	0.525	1.43	0.214	1.53	0.261
DZ-007	Djebel Tzioua	Harzburgite	Coarse-Grained Porphyroclastic	Core	4.1	6.57	0.605	2.86	1.01	0.465	1.76	0.286	2.42	0.54	1.585	0.209	1.5	0.26
DZ-007	Djebel Tzioua	Harzburgite	Coarse-Grained Porphyroclastic	Rim	5.84	11.19	1.099	3.97	1.12	0.529	1.68	0.328	2.29	0.56	1.495	0.229	1.48	0.208
DZ-007	Djebel Tzioua	Harzburgite	Coarse-Grained Porphyroclastic	Rim	15.87	36.4	3.83	13.5	2.41	0.9	2.55	0.443	3.05	0.655	1.94	0.308	1.91	0.274
DZ-007	Djebel Tzioua	Harzburgite	Coarse-Grained Porphyroclastic	Rim	13.16	29	2.91	10.43	2	0.76	2.23	0.42	2.57	0.653	1.65	0.256	1.44	0.206
DZ-007	Djebel Tzioua	Harzburgite	Coarse-Grained Porphyroclastic	Core	16.6	49.2	6.72	30.1	5.74	2.04	4.7	0.65	4.26	0.912	2.2	0.308	2.33	0.323
DZ-007	Djebel Tzioua	Harzburgite	Coarse-Grained Porphyroclastic	Core	16.83	44.1	5.65	24.5	4.69	1.79	3.87	0.587	3.65	0.741	2.048	0.284	2.02	0.29
DZ-007	Djebel Tzioua	Harzburgite	Coarse-Grained Porphyroclastic	Rim	15.07	47.1	6.98	33.4	6.88	2.3	5.39	0.746	4.36	0.836	2.27	0.305	2.07	0.316
DZ-007	Djebel Tzioua	Harzburgite	Coarse-Grained Porphyroclastic	Rim	26.1	72.3	8.83	36.5	6.35	1.92	5.3	0.781	5.14	1.031	2.71	0.418	2.8	0.436
DZ-007	Djebel Tzioua	Harzburgite	Coarse-Grained Porphyroclastic	Core	36.7	99.3	11.55	45.3	7.37	1.713	5.74	0.869	5.69	1.189	3.36	0.532	3.42	0.496
DZ-007	Djebel Tzioua	Harzburgite	Coarse-Grained Porphyroclastic	Core	29.4	80.8	9.76	40.1	7.36	1.86	5.96	0.928	6.03	1.241	3.22	0.468	3.34	0.502
DZ-007	Djebel Tzioua	Harzburgite	Coarse-Grained Porphyroclastic	Rim	13.35	41.7	6.17	30.2	7.22	2.2	6.45	0.944	5.35	1.079	2.67	0.377	2.5	0.355
DZ-007	Djebel Tzioua	Harzburgite	Coarse-Grained Porphyroclastic	Rim	35.7	100.8	11.88	46.5	7.54	1.83	6.29	0.931	6.02	1.336	3.52	0.523	4.08	0.569
DZ-007	Djebel Tzioua	Harzburgite	Coarse-Grained Porphyroclastic	Rim	32.38	96.7	12.35	52.9	10.08	2.26	8.66	1.34	8.76	1.789	5	0.712	4.53	0.704
DZ-007	Djebel Tzioua	Harzburgite	Coarse-Grained Porphyroclastic	Core	23.6	57.8	6.58	25.32	4.22	1.8	3.42	0.568	3.67	0.812	2.2	0.333	2.1	0.313
DZ-007	Djebel Tzioua	Harzburgite	Coarse-Grained Porphyroclastic	Core	41	105	11.86	44.6	6.14	2.72	4.37	0.657	4.26	0.86	2.25	0.304	2.08	0.286
DZ-007	Djebel Tzioua	Harzburgite	Coarse-Grained Porphyroclastic	Rim	29	76	9	35.6	5.7	2.18	4.82	0.707	4.49	0.966	2.47	0.371	2.39	0.366
DZ-007	Djebel Tzioua	Harzburgite	Coarse-Grained Porphyroclastic	Rim	32.2	81.8	9.34	34.9	5.23	2.09	4.26	0.645	4.15	0.91	2.28	0.357	2.47	0.34
HAM-004	Hammar E’Zohra	Harzburgite	Fine-Grained Equigranular	Core	8.51	26.3	3.42	12.45	1.32	0.333	0.72	0.069	0.308	0.0521	0.16	0.0284	0.268	0.043
HAM-004	Hammar E’Zohra	Harzburgite	Fine-Grained Equigranular	Core	8.86	27.7	3.64	13.5	1.63	0.405	0.85	0.07	0.328	0.052	0.145	0.0349	0.221	0.052
HAM-004	Hammar E’Zohra	Harzburgite	Fine-Grained Equigranular	Rim	27.5	86	11.48	46.1	7.83	1.51	4.55	0.643	3.17	0.513	1.195	0.14	0.718	0.094
HAM-004	Hammar E’Zohra	Harzburgite	Fine-Grained Equigranular	Rim	14.9	44.6	6.16	26.3	4.45	1.12	3.15	0.412	2.27	0.434	0.946	0.123	0.82	0.104
HAM-004	Hammar E’Zohra	Harzburgite	Fine-Grained Equigranular	Rim	77.9	214	23.6	77.6	9.61	1.83	4.7	0.513	2.14	0.255	0.45	0.049	0.315	0.055
HAM-005B	Hammar E’Zohra	Lherzolite	Fine-Grained Porphyroclastic	Core	2.86	4.45	0.357	1.15	0.379	0.178	0.812	0.192	1.49	0.375	1.19	0.18	1.14	0.196
HAM-005B	Hammar E’Zohra	Lherzolite	Fine-Grained Porphyroclastic	Core	5.39	9.47	0.723	2.41	0.488	0.26	0.89	0.206	1.5	0.355	1.144	0.17	1.09	0.166
HAM-005B	Hammar E’Zohra	Lherzolite	Fine-Grained Porphyroclastic	Core	4.22	7.41	0.636	1.88	0.463	0.223	0.97	0.178	1.54	0.38	1.122	0.171	1.05	0.178
HAM-005B	Hammar E’Zohra	Lherzolite	Fine-Grained Porphyroclastic	Rim	8.41	20.5	2.17	8.19	1.38	0.683	1.27	0.249	1.807	0.422	1.26	0.179	1.12	0.187
HAM-005B	Hammar E’Zohra	Lherzolite	Fine-Grained Porphyroclastic	Rim	7.23	17.16	1.876	7.3	1.18	0.591	1.29	0.263	1.73	0.434	1.27	0.186	1.264	0.181
HAM-005B	Hammar E’Zohra	Lherzolite	Fine-Grained Porphyroclastic	Rim	7.76	18.56	1.942	7.16	1.07	0.656	1.114	0.208	1.78	0.419	1.188	0.171	1.139	0.151
HAM-005B	Hammar E’Zohra	Lherzolite	Fine-Grained Porphyroclastic	Core	3.73	6.9	0.622	2.24	0.564	0.28	0.92	0.174	1.62	0.378	1.21	0.156	1.18	0.176
HAM-005B	Hammar E’Zohra	Lherzolite	Fine-Grained Porphyroclastic	Core	3.9	7.16	0.641	2.02	0.46	0.255	0.77	0.197	1.4	0.401	1.12	0.161	1.021	0.164
HAM-005B	Hammar E’Zohra	Lherzolite	Fine-Grained Porphyroclastic	Rim	7.26	14.77	1.332	4.34	0.71	0.348	0.94	0.212	1.46	0.37	1.16	0.179	1.08	0.173
HAM-005B	Hammar E’Zohra	Lherzolite	Fine-Grained Porphyroclastic	Rim	5.34	10.65	0.906	3.08	0.54	0.303	0.877	0.181	1.629	0.394	1.25	0.172	1.157	0.174
HAM-005B	Hammar E’Zohra	Lherzolite	Fine-Grained Porphyroclastic	Rim	1.058	1.835	0.18	0.702	0.308	0.188	0.67	0.192	1.501	0.37	1.1	0.161	0.94	0.161
HAM-005B	Hammar E’Zohra	Lherzolite	Fine-Grained Porphyroclastic	Core	1.22	1.63	0.138	0.613	0.365	0.153	0.86	0.189	1.49	0.407	1.161	0.182	1.25	0.179
HAM-005B	Hammar E’Zohra	Lherzolite	Fine-Grained Porphyroclastic	Core	2.011	3.434	0.264	1.16	0.386	0.185	0.679	0.164	1.42	0.346	1.07	0.164	1.08	0.165
HAM-005B	Hammar E’Zohra	Lherzolite	Fine-Grained Porphyroclastic	Rim	1.28	1.96	0.161	0.79	0.326	0.195	0.75	0.206	1.54	0.374	1.29	0.163	1.12	0.163
HAM-005B	Hammar E’Zohra	Lherzolite	Fine-Grained Porphyroclastic	Rim	10.37	27.2	3.16	12.4	2.18	1	1.83	0.333	2.21	0.471	1.39	0.21	1.28	0.192
HAM-005B	Hammar E’Zohra	Lherzolite	Fine-Grained Porphyroclastic	Rim	2.142	4.22	0.387	1.46	0.389	0.229	0.87	0.184	1.463	0.354	1.126	0.196	1.19	0.167
HAM-005B	Hammar E’Zohra	Lherzolite	Fine-Grained Porphyroclastic	Core	0.16	0.386	0.073	0.497	0.262	0.155	0.848	0.168	1.43	0.344	1.11	0.166	1.14	0.155
HAM-005B	Hammar E’Zohra	Lherzolite	Fine-Grained Porphyroclastic	Core	0.132	0.382	0.066	0.433	0.392	0.153	0.79	0.182	1.47	0.353	1.079	0.144	1.13	0.147
HAM-005B	Hammar E’Zohra	Lherzolite	Fine-Grained Porphyroclastic	Rim	0.152	0.408	0.0669	0.442	0.276	0.167	0.84	0.18	1.39	0.345	1.02	0.155	1.05	0.151
HAM-005B	Hammar E’Zohra	Lherzolite	Fine-Grained Porphyroclastic	Rim	0.512	1.034	0.137	0.59	0.31	0.157	0.753	0.178	1.51	0.383	1.1	0.184	1.07	0.171
HAM-005B	Hammar E’Zohra	Lherzolite	Fine-Grained Porphyroclastic	Rim	1.53	3.22	0.358	1.31	0.426	0.204	0.8	0.189	1.394	0.377	1.146	0.175	1.06	0.158
HAM-005B	Hammar E’Zohra	Lherzolite	Fine-Grained Porphyroclastic	Core	0.754	1.479	0.177	0.77	0.37	0.179	0.83	0.216	1.74	0.374	1.299	0.171	1.31	0.174
HAM-005B	Hammar E’Zohra	Lherzolite	Fine-Grained Porphyroclastic	Core	0.389	0.548	0.0721	0.561	0.32	0.171	0.79	0.172	1.66	0.409	1.176	0.192	1.17	0.182
HAM-005B	Hammar E’Zohra	Lherzolite	Fine-Grained Porphyroclastic	Rim	3.76	9.44	1.095	4.98	1.07	0.394	1.09	0.238	1.65	0.412	1.254	0.198	1.25	0.176
HAM-005B	Hammar E’Zohra	Lherzolite	Fine-Grained Porphyroclastic	Rim	3.05	6.85	0.743	2.95	0.556	0.305	0.92	0.207	1.71	0.404	1.18	0.169	1.11	0.155
HAM-005B	Hammar E’Zohra	Lherzolite	Fine-Grained Porphyroclastic	Rim	12.17	36	4.94	22.6	4.35	1.62	3.6	0.591	3.67	0.753	1.8	0.287	1.61	0.232
HAM-005B	Hammar E’Zohra	Lherzolite	Fine-Grained Porphyroclastic	Core	0.793	1.28	0.129	0.652	0.341	0.181	0.848	0.192	1.49	0.364	1.199	0.174	1.132	0.163
HAM-005B	Hammar E’Zohra	Lherzolite	Fine-Grained Porphyroclastic	Core	1.059	2.03	0.189	0.9	0.401	0.171	0.81	0.1893	1.639	0.384	1.258	0.161	1.32	0.173
HAM-005B	Hammar E’Zohra	Lherzolite	Fine-Grained Porphyroclastic	Rim	3.72	9	1.038	4.02	0.839	0.38	1.12	0.242	1.75	0.401	1.243	0.182	1.228	0.181
HAM-005B	Hammar E’Zohra	Lherzolite	Fine-Grained Porphyroclastic	Rim	10.98	30.4	3.83	16.5	3.14	1.345	2.65	0.392	2.65	0.568	1.53	0.226	1.41	0.214
HAM-005B	Hammar E’Zohra	Lherzolite	Fine-Grained Porphyroclastic	Rim	4.96	12.08	1.378	5.95	1.25	0.551	1.31	0.255	1.93	0.433	1.32	0.183	1.24	0.189
HAM-005B	Hammar E’Zohra	Lherzolite	Fine-Grained Porphyroclastic	Core	2.04	3.77	0.373	1.49	0.337	0.226	0.834	0.178	1.581	0.368	1.104	0.179	1.11	0.168
HAM-005B	Hammar E’Zohra	Lherzolite	Fine-Grained Porphyroclastic	Core	0.993	1.588	0.142	0.6	0.393	0.161	0.8	0.177	1.47	0.341	1.155	0.159	1.18	0.161
HAM-005B	Hammar E’Zohra	Lherzolite	Fine-Grained Porphyroclastic	Rim	2.26	5.19	0.548	2.26	0.575	0.276	0.89	0.204	1.6	0.363	1.1	0.157	1.04	0.161
HAM-005B	Hammar E’Zohra	Lherzolite	Fine-Grained Porphyroclastic	Rim	5.72	13.48	1.447	5.59	1.15	0.482	1.18	0.218	1.74	0.39	1.207	0.173	1.15	0.172
HAM-017	Hammar E’Zohra	Lherzolite	Fine-Grained Equigranular	Core	6.04	13.73	1.81	8.6	2.16	0.699	1.84	0.272	1.64	0.287	0.75	0.097	0.621	0.081
HAM-017	Hammar E’Zohra	Lherzolite	Fine-Grained Equigranular	Core	5.7	12.91	1.738	8.31	2.08	0.693	1.87	0.281	1.58	0.314	0.746	0.098	0.73	0.099
HAM-017	Hammar E’Zohra	Lherzolite	Fine-Grained Equigranular	Rim	7.55	16.11	1.878	8.06	1.86	0.565	1.57	0.231	1.36	0.256	0.61	0.078	0.6	0.076
HAM-017	Hammar E’Zohra	Lherzolite	Fine-Grained Equigranular	Rim	6.45	14.02	1.809	8.12	1.59	0.574	1.67	0.247	1.57	0.271	0.735	0.091	0.71	0.089
HAM-017	Hammar E’Zohra	Lherzolite	Fine-Grained Equigranular	Rim	6.68	15.18	1.805	8.08	1.83	0.615	1.7	0.238	1.4	0.257	0.686	0.092	0.6	0.094
HAM-017	Hammar E’Zohra	Lherzolite	Fine-Grained Equigranular	Core	5.39	11.64	1.535	7.47	1.92	0.541	1.65	0.244	1.32	0.295	0.76	0.081	0.616	0.096
HAM-017	Hammar E’Zohra	Lherzolite	Fine-Grained Equigranular	Core	5.79	12.47	1.544	7.16	1.6	0.54	1.47	0.234	1.229	0.229	0.634	0.094	0.6	0.0865
HAM-017	Hammar E’Zohra	Lherzolite	Fine-Grained Equigranular	Rim	5.6	11.91	1.556	7.62	1.72	0.593	1.76	0.243	1.37	0.225	0.647	0.094	0.6	0.076
HAM-017	Hammar E’Zohra	Lherzolite	Fine-Grained Equigranular	Rim	6.44	13.87	1.65	7.42	1.78	0.553	1.52	0.238	1.283	0.24	0.662	0.087	0.63	0.095
HAM-017	Hammar E’Zohra	Lherzolite	Fine-Grained Equigranular	Rim	5.61	12.43	1.506	7.21	1.58	0.538	1.73	0.251	1.44	0.266	0.73	0.101	0.676	0.098
HAM-017	Hammar E’Zohra	Lherzolite	Fine-Grained Equigranular	Core	5.35	12.11	1.566	7.54	1.85	0.621	1.6	0.226	1.49	0.26	0.722	0.103	0.673	0.098
HAM-017	Hammar E’Zohra	Lherzolite	Fine-Grained Equigranular	Core	5.36	11.94	1.565	7.56	1.86	0.601	1.8	0.259	1.43	0.271	0.749	0.095	0.69	0.09
HAM-017	Hammar E’Zohra	Lherzolite	Fine-Grained Equigranular	Rim	5.77	12.75	1.638	7.39	1.72	0.618	1.61	0.225	1.42	0.28	0.653	0.092	0.628	0.091
HAM-017	Hammar E’Zohra	Lherzolite	Fine-Grained Equigranular	Rim	5.55	12.2	1.574	7.84	1.76	0.579	1.77	0.258	1.375	0.268	0.758	0.0914	0.683	0.095
HAM-017	Hammar E’Zohra	Lherzolite	Fine-Grained Equigranular	Rim	5.55	12.1	1.543	7.66	1.79	0.591	1.69	0.253	1.364	0.261	0.721	0.097	0.683	0.098
HAM-017	Hammar E’Zohra	Lherzolite	Fine-Grained Equigranular	Core	7.93	17.66	2.067	8.86	1.74	0.601	1.69	0.235	1.49	0.282	0.707	0.106	0.701	0.085
HAM-017	Hammar E’Zohra	Lherzolite	Fine-Grained Equigranular	Core	7.01	15.39	1.793	8.08	1.65	0.566	1.56	0.246	1.41	0.288	0.712	0.087	0.666	0.096
HAM-017	Hammar E’Zohra	Lherzolite	Fine-Grained Equigranular	Rim	8.09	16.9	1.94	8.21	1.66	0.61	1.65	0.228	1.348	0.271	0.677	0.116	0.638	0.094
HAM-017	Hammar E’Zohra	Lherzolite	Fine-Grained Equigranular	Rim	8.78	18.77	2.12	9.31	1.71	0.575	1.77	0.257	1.31	0.283	0.657	0.087	0.554	0.072
HAM-017	Hammar E’Zohra	Lherzolite	Fine-Grained Equigranular	Rim	6.48	13.88	1.686	7.82	1.8	0.56	1.77	0.249	1.39	0.276	0.642	0.089	0.697	0.102
HAM-017	Hammar E’Zohra	Lherzolite	Fine-Grained Equigranular	Core	6.36	13.04	1.65	7.69	1.83	0.567	1.7	0.248	1.43	0.259	0.722	0.093	0.541	0.092
HAM-017	Hammar E’Zohra	Lherzolite	Fine-Grained Equigranular	Core	6.94	14.84	1.74	8.27	1.86	0.597	1.62	0.226	1.54	0.3	0.663	0.095	0.657	0.094
HAM-017	Hammar E’Zohra	Lherzolite	Fine-Grained Equigranular	Rim	9.65	20.23	2.25	9.18	2	0.634	1.81	0.253	1.43	0.301	0.72	0.099	0.7	0.083
HAM-017	Hammar E’Zohra	Lherzolite	Fine-Grained Equigranular	Rim	9.21	18.6	2.05	8.32	1.72	0.642	1.83	0.242	1.37	0.26	0.725	0.109	0.662	0.094
HAM-017	Hammar E’Zohra	Lherzolite	Fine-Grained Equigranular	Rim	7.44	15.98	1.888	8.3	1.83	0.533	1.73	0.249	1.42	0.276	0.645	0.102	0.61	0.083
HAM-017	Hammar E’Zohra	Lherzolite	Fine-Grained Equigranular	Core	7.55	14.57	1.744	7.43	1.96	0.615	1.64	0.258	1.41	0.276	0.759	0.1	0.67	0.096
HAM-017	Hammar E’Zohra	Lherzolite	Fine-Grained Equigranular	Core	7.23	14.81	1.74	7.44	1.74	0.591	1.62	0.239	1.31	0.272	0.678	0.097	0.656	0.086
HAM-017	Hammar E’Zohra	Lherzolite	Fine-Grained Equigranular	Rim	10.1	20.6	2.27	9.04	1.96	0.613	1.69	0.253	1.44	0.245	0.675	0.091	0.67	0.102
HAM-017	Hammar E’Zohra	Lherzolite	Fine-Grained Equigranular	Rim	8.37	16.76	1.88	7.68	1.756	0.588	1.62	0.248	1.44	0.271	0.699	0.0942	0.64	0.088
HAM-017	Hammar E’Zohra	Lherzolite	Fine-Grained Equigranular	Rim	10.6	22	2.35	9.26	2.08	0.653	1.77	0.249	1.47	0.276	0.703	0.117	0.66	0.097
SOU-003	Souahlia	Dunite	Coarse Granular	Core	4.37	11.1	1.501	6.9	1.44	0.849	2.37	0.477	3.08	0.683	1.98	0.238	1.81	0.272
SOU-003	Souahlia	Dunite	Coarse Granular	Core	4.41	10.44	1.471	6.52	1.52	0.718	1.96	0.427	2.806	0.651	1.858	0.261	1.63	0.248
SOU-003	Souahlia	Dunite	Coarse Granular	Rim	14.1	35.65	4.99	23.6	4.53	1.57	4.69	0.796	4.46	0.93	2.359	0.343	2.35	0.318
SOU-003	Souahlia	Dunite	Coarse Granular	Rim	12.23	30.4	4.33	20.4	3.99	1.48	4.36	0.755	4.3	0.856	2.391	0.325	2.054	0.252
SOU-003	Souahlia	Dunite	Coarse Granular	Rim	13.47	34.9	4.89	22.52	4.49	1.59	4.76	0.82	4.49	0.955	2.42	0.339	2.18	0.296
SOU-003	Souahlia	Dunite	Coarse Granular	Core	8.5	22.1	3.25	15.2	2.86	1.225	2.98	0.581	2.98	0.654	1.81	0.269	1.82	0.286
SOU-003	Souahlia	Dunite	Coarse Granular	Core	9.44	23	3.382	15.24	3.03	1.19	3.35	0.602	3.23	0.694	1.97	0.271	1.832	0.251
SOU-003	Souahlia	Dunite	Coarse Granular	Rim	12.96	31.9	4.78	23.7	4.81	1.676	4.77	0.796	4.11	0.824	2.161	0.338	2.1	0.293
SOU-003	Souahlia	Dunite	Coarse Granular	Rim	11.1	28.6	4.05	19.32	3.83	1.35	4.24	0.713	3.52	0.742	2.02	0.277	1.66	0.254
SOU-003	Souahlia	Dunite	Coarse Granular	Rim	9.61	24.8	3.59	16.16	3.291	1.29	3.48	0.58	3.42	0.698	1.88	0.279	1.75	0.28
SOU-003	Souahlia	Dunite	Coarse Granular	Core	13.08	32.64	4.47	21.3	4.43	1.43	4.84	0.698	4.08	0.85	2.12	0.322	2.2	0.327
SOU-003	Souahlia	Dunite	Coarse Granular	Core	12.7	31.67	4.25	19.7	3.84	1.35	4.23	0.67	4.07	0.843	2.28	0.322	2.01	0.302
SOU-003	Souahlia	Dunite	Coarse Granular	Rim	13.82	34.2	4.61	21.3	4.23	1.582	4.45	0.736	4.11	0.815	2.27	0.317	2.25	0.297
SOU-003	Souahlia	Dunite	Coarse Granular	Rim	13.152	33	4.42	20.8	4.5	1.48	4.74	0.752	4.15	0.84	2.17	0.318	2.03	0.306
SOU-003	Souahlia	Dunite	Coarse Granular	Core	13.33	37.9	5.59	27.3	5.66	2.011	5.48	0.821	5.09	1.007	2.571	0.351	2.162	0.315
SOU-003	Souahlia	Dunite	Coarse Granular	Core	11.39	33.6	5.27	23.14	4.52	1.7	5.18	0.77	4.68	0.927	2.49	0.323	2.014	0.272
SOU-003	Souahlia	Dunite	Coarse Granular	Rim	11.99	35	5.28	25.7	5.08	1.786	5.74	0.842	4.605	0.939	2.52	0.345	2.06	0.304
SOU-003	Souahlia	Dunite	Coarse Granular	Rim	11.9	33.85	5.056	24.27	4.59	1.669	5.5	0.807	4.37	0.901	2.42	0.314	1.96	0.306
SOU-003	Souahlia	Dunite	Coarse Granular	Rim	11.1	29.8	4.36	19.9	3.89	1.5	4.68	0.756	4.17	0.911	2.3	0.323	2.07	0.286
SOU-003	Souahlia	Dunite	Coarse Granular	Rim	16.4	39.8	5.48	25.2	5.111	1.8	5.42	0.812	5.18	0.983	2.36	0.353	2.12	0.272
SOU-003	Souahlia	Dunite	Coarse Granular	Core	11.63	33.5	5.31	24.88	5.06	1.76	4.82	0.749	4.73	0.94	2.39	0.293	1.84	0.244
SOU-003	Souahlia	Dunite	Coarse Granular	Core	10.79	30.5	4.51	21.56	4.42	1.526	3.95	0.625	3.89	0.819	2.145	0.286	1.739	0.272
SOU-003	Souahlia	Dunite	Coarse Granular	Rim	13.6	37.4	5.51	25.16	5.27	1.88	5.73	0.847	5.03	0.91	2.39	0.304	2.15	0.292
SOU-003	Souahlia	Dunite	Coarse Granular	Rim	14.11	38.3	5.6	25.1	5.37	1.76	5.22	0.732	4.63	0.934	2.36	0.324	1.8	0.258
SOU-003	Souahlia	Dunite	Coarse Granular	Rim	12.01	33.7	5.08	24.46	4.89	1.76	4.99	0.75	4.43	0.851	2.22	0.338	1.95	0.273
Rare-earth elements (REE) concentrations are reported in μg·g-1.
